# Supplementary material for: How Sociodemographic Factors Impact the Utilization of Recommended Clinical Preventive Screening Services in Poland: A Nationwide Cross-Sectional Study
Source: Int J Environ Res Public Health. 2021 Dec 15;18(24):13225. doi: 10.3390/ijerph182413225 (PMC8701877; doi:10.3390/ijerph182413225)
Supplement: Supplementary file 1 [file ijerph-18-13225-s001.zip]

Archive with 1 entries (1 files):
- ijerph-1399970-supplementary.pdf
